# Supplementary material for: Analysis of somatic mutations identifies signs of selection during in vitro aging of primary dermal fibroblasts
Source: Aging Cell. 2019 Aug 5;18(6):e13010. doi: 10.1111/acel.13010 (PMC6826141; doi:10.1111/acel.13010)
Supplement: Supplementary file 2 [file ACEL-18-e13010-s002.xlsx]

## Sheet: S table 1
Supplemental Table 1. Targetted genomic regions of the selected genes for enrichment (GRCh37).
chr1	40723684	40723770	region1
chr1	40723781	40724132	region2
chr1	40726407	40726743	region3
chr1	40733353	40734292	region4
chr1	40735551	40735880	region5
chr1	40737461	40737784	region6
chr1	40746935	40747262	region7
chr1	40751473	40751807	region8
chr1	40756425	40756761	region9
chr1	40758039	40759012	region10
chr1	40759020	40759888	region11
chr1	59246411	59248123	region12
chr1	59248126	59249814	region13
chr1	146633758	146634091	region14
chr1	154934727	154935085	region15
chr1	154935206	154935288	region16
chr1	154935456	154935675	region17
chr1	154935697	154935844	region18
chr1	154935850	154935939	region19
chr1	154936028	154936197	region20
chr1	154936275	154936460	region21
chr1	154937942	154938148	region22
chr1	154938161	154939052	region23
chr1	154940038	154941000	region24
chr1	154941038	154942038	region25
chr1	154942426	154942825	region26
chr1	154942871	154943252	region27
chr1	154946646	154946988	region28
chr1	156084411	156085123	region29
chr1	156100309	156100644	region30
chr1	156104081	156105189	region31
chr1	156105610	156106449	region32
chr1	156106450	156109588	region33
chr1	156109589	156109673	region34
chr1	156109698	156109823	region35
chr1	156109835	156109908	region36
chr2	47630211	47630604	region37
chr2	47635530	47635731	region38
chr2	47637151	47637574	region39
chr2	47639449	47639759	region40
chr2	47641320	47641568	region41
chr2	47643329	47643663	region42
chr2	47656799	47657102	region43
chr2	47672565	47672893	region44
chr2	47690054	47690390	region45
chr2	47693698	47694027	region46
chr2	47697980	47698308	region47
chr2	47702082	47702457	region48
chr2	47703426	47703776	region49
chr2	47705339	47705719	region50
chr2	47707750	47708078	region51
chr2	47709839	47710395	region52
chr2	128014819	128015358	region53
chr2	128016772	128017100	region54
chr2	128018687	128019024	region55
chr2	128028797	128029072	region56
chr2	128030317	128030648	region57
chr2	128036670	128037012	region58
chr2	128037938	128038259	region59
chr2	128044202	128044653	region60
chr2	128046154	128046407	region61
chr2	128046408	128047982	region62
chr2	128050109	128050484	region63
chr2	128051009	128051837	region64
chr2	182543281	182543371	region65
chr2	182543373	182543610	region66
chr2	241531565	241531892	region67
chr3	56213905	56214245	region68
chr3	142168025	142168500	region69
chr3	142171847	142172177	region70
chr3	142176345	142176678	region71
chr3	142177699	142178304	region72
chr3	142180685	142181013	region73
chr3	142183908	142184166	region74
chr3	142185084	142185431	region75
chr3	142186670	142186996	region76
chr3	142188100	142188454	region77
chr3	142188804	142189128	region78
chr3	142203879	142204211	region79
chr3	142211891	142212213	region80
chr3	142215170	142215434	region81
chr3	142215768	142216108	region82
chr3	142217350	142217690	region83
chr3	142218422	142218676	region84
chr3	142222072	142222403	region85
chr3	142223901	142224191	region86
chr3	142226690	142227013	region87
chr3	142231075	142231379	region88
chr3	142232238	142232574	region89
chr3	142234120	142234455	region90
chr3	142238456	142238731	region91
chr3	142241454	142241697	region92
chr3	142241699	142241785	region93
chr3	142242756	142243104	region94
chr3	142253812	142254138	region95
chr3	142254824	142255145	region96
chr3	142257219	142257555	region97
chr3	142259636	142259713	region98
chr3	142259714	142259970	region99
chr3	142261378	142261711	region100
chr3	142266532	142266777	region101
chr3	142268239	142269207	region102
chr3	142271982	142272280	region103
chr3	142272302	142272920	region104
chr3	142274637	142275424	region105
chr3	142277414	142278347	region106
chr3	142279023	142279361	region107
chr3	142279999	142280279	region108
chr3	142280996	142282015	region109
chr3	142284861	142285188	region110
chr3	142286774	142287112	region111
chr3	142297390	142297718	region112
chr3	169482346	169482878	region113
chr3	189349133	189349467	region114
chr3	189455416	189455752	region115
chr3	189456321	189456649	region116
chr3	189507378	189507683	region117
chr3	189525979	189526377	region118
chr3	189581937	189582271	region119
chr3	189584351	189584692	region120
chr3	189585500	189585840	region121
chr3	189586261	189586592	region122
chr3	189586977	189587318	region123
chr3	189590543	189590881	region124
chr3	189597773	189598022	region125
chr3	189598039	189599068	region126
chr3	189599096	189599313	region127
chr3	189604089	189604426	region128
chr3	189607024	189607358	region129
chr3	189608451	189608781	region130
chr3	189611916	189614237	region131
chr3	189614243	189615040	region132
chr4	6303180	6303519	region133
chr4	120242753	120243088	region134
chr5	1253235	1254003	region135
chr5	1254377	1254707	region136
chr5	1255287	1255617	region137
chr5	1258571	1258904	region138
chr5	1260520	1260813	region139
chr5	1264437	1264770	region140
chr5	1266437	1266775	region141
chr5	1268514	1268852	region142
chr5	1271103	1271435	region143
chr5	1272170	1272511	region144
chr5	1278660	1278998	region145
chr5	1279319	1279657	region146
chr5	1280191	1280527	region147
chr5	1282463	1282795	region148
chr5	1293350	1295198	region149
chr5	42423879	42424212	region150
chr5	42565832	42566164	region151
chr5	42629045	42629325	region152
chr5	42688880	42689207	region153
chr5	42694929	42695261	region154
chr5	42699840	42700177	region155
chr5	42711218	42711550	region156
chr5	42713399	42713732	region157
chr5	42718011	42719932	region158
chr5	42719961	42721033	region159
chr5	42721311	42721952	region160
chr5	60169607	60170521	region161
chr5	60183150	60183463	region162
chr5	60186638	60186968	region163
chr5	60193993	60194327	region164
chr5	60195328	60195664	region165
chr5	60198129	60198460	region166
chr5	60199336	60199670	region167
chr5	60200502	60200818	region168
chr5	60213979	60214315	region169
chr5	60217756	60218091	region170
chr5	60224563	60224873	region171
chr5	60240644	60240978	region172
chr5	126112783	126113627	region173
chr5	126140371	126140699	region174
chr5	126141149	126141483	region175
chr5	126145780	126146121	region176
chr5	126147350	126147683	region177
chr5	126154535	126154891	region178
chr5	126156540	126156889	region179
chr5	126158353	126158679	region180
chr5	126161567	126161902	region181
chr5	126168277	126168596	region182
chr5	126171835	126172229	region183
chr5	126172243	126172737	region184
chr5	148206296	148206638	region185
chr6	36646407	36646775	region186
chr6	36651796	36652386	region187
chr6	36653451	36655089	region188
chr6	83526799	83527070	region189
chr6	108880965	108881297	region190
chr6	108882018	108882201	region191
chr6	108882632	108882714	region192
chr6	108882993	108883090	region193
chr6	108984577	108984688	region194
chr6	108986055	108986152	region195
chr6	109000949	109001062	region196
chr6	109001478	109001551	region197
chr6	109001637	109001720	region198
chr6	109002922	109003002	region199
chr6	109003251	109003342	region200
chr6	109003798	109003891	region201
chr6	109004898	109004966	region202
chr6	146261095	146261427	region203
chr6	158589246	158589572	region204
chr6	158591362	158591689	region205
chr6	158612928	158613103	region206
chr6	158613252	158613379	region207
chr6	158613387	158613846	region208
chr6	158613957	158614109	region209
chr6	158614337	158614750	region210
chr6	158615032	158615407	region211
chr6	158615507	158615595	region212
chr6	158615810	158616180	region213
chr6	158616301	158616559	region214
chr6	158616610	158616765	region215
chr6	158616876	158617043	region216
chr6	158617322	158617611	region217
chr6	158617726	158618095	region218
chr6	158618096	158618428	region219
chr6	158618451	158618834	region220
chr6	158618841	158619022	region221
chr6	158619032	158619469	region222
chr6	158619712	158620363	region223
chr7	22766473	22766800	region224
chr8	19815012	19815350	region225
chr8	30890731	30891544	region226
chr8	30915801	30916130	region227
chr8	30916548	30916882	region228
chr8	30921700	30922665	region229
chr8	30924449	30924779	region230
chr8	30925633	30925970	region231
chr8	30933574	30933901	region232
chr8	30938301	30938873	region233
chr8	30941340	30941408	region234
chr8	30942807	30942875	region235
chr8	30945192	30945519	region236
chr8	30946271	30946601	region237
chr8	30947842	30948301	region238
chr8	30948327	30948562	region239
chr8	30949228	30949538	region240
chr8	30954150	30954253	region241
chr8	30954263	30954482	region242
chr8	30958243	30958570	region243
chr8	30969046	30969362	region244
chr8	30973784	30974114	region245
chr8	30977677	30977986	region246
chr8	30981911	30982628	region247
chr8	30989779	30990109	region248
chr8	30998857	30999404	region249
chr8	31000007	31000289	region250
chr8	31000925	31001258	region251
chr8	31004430	31005088	region252
chr8	31007737	31007834	region253
chr8	31007837	31008075	region254
chr8	31012028	31012356	region255
chr8	31014792	31015118	region256
chr8	31024481	31024805	region257
chr8	31030429	31031285	region258
chr8	128748264	128748905	region259
chr8	128750415	128751326	region260
chr8	128752560	128753398	region261
chr8	128753435	128753587	region262
chr8	128753630	128753709	region263
chr8	145736619	145739208	region264
chr8	145739229	145743286	region265
chr9	21967774	21968830	region266
chr9	21970822	21971045	region267
chr9	21971069	21971170	region268
chr9	21971172	21971274	region269
chr9	21974321	21975162	region270
chr9	21994056	21994523	region271
chr9	100437143	100437883	region272
chr9	100444402	100444779	region273
chr9	100447086	100447424	region274
chr9	100449283	100449615	region275
chr9	100451696	100452023	region276
chr9	100455810	100455967	region277
chr9	100455969	100456136	region278
chr9	100459322	100459720	region279
chr9	121928860	121929282	region280
chr9	121929289	121930565	region281
chr9	121970915	121971282	region282
chr9	121976119	121976493	region283
chr9	122000808	122001148	region284
chr9	122004233	122004573	region285
chr9	122011160	122011491	region286
chr9	122075338	122075705	region287
chr9	122131256	122131772	region288
chr10	34323205	34323540	region289
chr10	50664440	50667342	region290
chr10	50668282	50668620	region291
chr10	50669320	50669664	region292
chr10	50678148	50679248	region293
chr10	50680293	50682345	region294
chr10	50684131	50684462	region295
chr10	50686286	50686609	region296
chr10	50690644	50690975	region297
chr10	50691305	50691634	region298
chr10	50701058	50701387	region299
chr10	50708490	50708822	region300
chr10	50713821	50714152	region301
chr10	50732002	50732884	region302
chr10	50736340	50736671	region303
chr10	50738653	50738982	region304
chr10	50740507	50741082	region305
chr10	50746885	50747223	region306
chr10	69644378	69645215	region307
chr10	69647060	69647345	region308
chr10	69648558	69648937	region309
chr10	69651062	69651395	region310
chr10	69666448	69666778	region311
chr10	69667680	69667998	region312
chr10	69668933	69669252	region313
chr10	69672152	69672849	region314
chr10	69675941	69676556	region315
chr10	69676560	69676650	region316
chr10	69676660	69677595	region317
chr10	69677661	69677760	region318
chr10	69677860	69677941	region319
chr10	69677950	69678170	region320
chr11	66610836	66611048	region321
chr11	66611051	66614029	region322
chr11	108093509	108093977	region323
chr11	108098195	108098267	region324
chr11	108098289	108098711	region325
chr11	108099802	108100111	region326
chr11	108106306	108106641	region327
chr11	108114670	108114871	region328
chr11	108115436	108115815	region329
chr11	108117596	108117906	region330
chr11	108119642	108119904	region331
chr11	108121346	108121415	region332
chr11	108121416	108121849	region333
chr11	108122487	108122796	region334
chr11	108123416	108123752	region335
chr11	108124464	108124785	region336
chr11	108126827	108127156	region337
chr11	108128108	108128361	region338
chr11	108129583	108129920	region339
chr11	108137811	108138139	region340
chr11	108139055	108139391	region341
chr11	108141710	108142215	region342
chr11	108143121	108143671	region343
chr11	108150101	108150436	region344
chr11	108151634	108151968	region345
chr11	108153394	108153673	region346
chr11	108154873	108155261	region347
chr11	108158212	108158541	region348
chr11	108159619	108159779	region349
chr11	108159840	108159922	region350
chr11	108160252	108160587	region351
chr11	108163256	108163588	region352
chr11	108163945	108164283	region353
chr11	108165578	108165877	region354
chr11	108167884	108168190	region355
chr11	108170351	108170694	region356
chr11	108172273	108172593	region357
chr11	108173491	108173829	region358
chr11	108175317	108175647	region359
chr11	108178491	108178821	region360
chr11	108180787	108181114	region361
chr11	108183008	108183340	region362
chr11	108186420	108186948	region363
chr11	108188000	108188272	region364
chr11	108190558	108190894	region365
chr11	108191915	108192220	region366
chr11	108195990	108196331	region367
chr11	108196716	108197025	region368
chr11	108198254	108198587	region369
chr11	108199666	108200028	region370
chr11	108200862	108201216	region371
chr11	108202050	108202338	region372
chr11	108202392	108202843	region373
chr11	108203381	108203718	region374
chr11	108204482	108204813	region375
chr11	108205594	108205919	region376
chr11	108206456	108206780	region377
chr11	108213847	108214179	region378
chr11	108216376	108216712	region379
chr11	108217877	108218203	region380
chr11	108224374	108224688	region381
chr11	108225393	108225736	region382
chr11	108235702	108236477	region383
chr11	108236770	108237728	region384
chr11	108238000	108238944	region385
chr11	108239025	108239854	region386
chr12	21622819	21622899	region387
chr12	21624085	21624635	region388
chr12	21626388	21626692	region389
chr12	21627668	21628849	region390
chr12	21629713	21630046	region391
chr12	21630643	21630972	region392
chr12	21636232	21636525	region393
chr12	21639291	21639604	region394
chr12	21643055	21643373	region395
chr12	21644371	21644717	region396
chr12	21652342	21652679	region397
chr12	21654027	21654632	region398
chr12	102789597	102790572	region399
chr12	102790573	102790712	region400
chr12	102790993	102791873	region401
chr12	102791878	102792563	region402
chr12	102792578	102792814	region403
chr12	102792818	102792895	region404
chr12	102792918	102795002	region405
chr12	102795042	102796014	region406
chr12	102796028	102796410	region407
chr12	102811407	102811841	region408
chr12	102813205	102813541	region409
chr12	102869325	102869657	region410
chr12	102872160	102872479	region411
chr12	102874015	102874409	region412
chr13	28497444	28497776	region413
chr13	32889553	32889885	region414
chr13	32890438	32890763	region415
chr13	32893132	32893518	region416
chr13	32899090	32899418	region417
chr13	32900095	32900848	region418
chr13	32903427	32903760	region419
chr13	32904938	32905205	region420
chr13	32906327	32907545	region421
chr13	32910320	32915387	region422
chr13	32918568	32918854	region423
chr13	32920826	32921147	region424
chr13	32928916	32929489	region425
chr13	32930515	32930810	region426
chr13	32931855	32932123	region427
chr13	32936571	32936905	region428
chr13	32937235	32937726	region429
chr13	32944440	32944760	region430
chr13	32945019	32945321	region431
chr13	32950695	32951025	region432
chr13	32953377	32954369	region433
chr13	32968744	32969134	region434
chr13	32970934	32971265	region435
chr13	32972220	32973171	region436
chr13	32973277	32973845	region437
chr13	33590520	33591462	region438
chr13	33627824	33628470	region439
chr13	33629103	33629510	region440
chr13	33634735	33635972	region441
chr13	33637919	33640308	region442
chr13	48877831	48878247	region443
chr13	48881306	48881577	region444
chr13	48916619	48916948	region445
chr13	48919098	48919433	region446
chr13	48921853	48922137	region447
chr13	48922982	48923279	region448
chr13	48934031	48934368	region449
chr13	48936845	48937174	region450
chr13	48938894	48939222	region451
chr13	48941507	48941845	region452
chr13	48942526	48942862	region453
chr13	48947412	48947732	region454
chr13	48950935	48951268	region455
chr13	48953716	48953829	region456
chr13	48954166	48954251	region457
chr13	48954286	48954494	region458
chr13	48955302	48955647	region459
chr13	49027013	49027345	region460
chr13	49030236	49030574	region461
chr13	49033719	49034029	region462
chr13	49037772	49038083	region463
chr13	49039013	49039077	region464
chr13	49039108	49039582	region465
chr13	49047339	49047662	region466
chr13	49050735	49051675	region467
chr13	49054054	49056057	region468
chr13	96861125	96861465	region469
chr14	56472312	56472646	region470
chr14	59875418	59875744	region471
chr14	63759018	63759345	region472
chr14	70516568	70516900	region473
chr14	75745434	75745883	region474
chr14	75746500	75748777	region475
chr14	75748813	75748962	region476
chr15	40987280	40987686	region477
chr15	40990823	40991150	region478
chr15	40993155	40993482	region479
chr15	40993891	40993983	region480
chr15	40998296	40998590	region481
chr15	41001096	41001431	region482
chr15	41010876	41011205	region483
chr15	41020790	41021124	region484
chr15	41021590	41022269	region485
chr15	41023174	41024021	region486
chr15	41024261	41024391	region487
chr15	89859484	89860128	region488
chr15	89860511	89860850	region489
chr15	89861693	89862678	region490
chr15	89863915	89865374	region491
chr15	89865880	89866292	region492
chr15	89866296	89867558	region493
chr15	89868601	89868975	region494
chr15	89869734	89870651	region495
chr15	89871552	89872354	region496
chr15	89873232	89873570	region497
chr15	89876245	89876833	region498
chr15	89876850	89877204	region499
chr15	89877776	89878109	region500
chr15	91260468	91260798	region501
chr15	91290497	91290831	region502
chr15	91292520	91293359	region503
chr15	91294920	91295253	region504
chr15	91297930	91298259	region505
chr15	91303331	91304541	region506
chr15	91306119	91306453	region507
chr15	91308412	91308736	region508
chr15	91310020	91310350	region509
chr15	91312245	91312906	region510
chr15	91325938	91326257	region511
chr15	91328058	91328379	region512
chr15	91333797	91334143	region513
chr15	91337315	91337627	region514
chr15	91341316	91341647	region515
chr15	91346673	91347653	region516
chr15	91352256	91352586	region517
chr15	91354355	91354691	region518
chr15	91358300	91358671	region519
chr15	99192670	99192745	region520
chr15	99192770	99193002	region521
chr15	99250714	99251381	region522
chr15	99434474	99434931	region523
chr15	99439883	99439966	region524
chr15	99439968	99440221	region525
chr15	99442606	99442938	region526
chr15	99451837	99452196	region527
chr15	99454431	99454767	region528
chr15	99456196	99456576	region529
chr15	99459104	99459437	region530
chr15	99459821	99460168	region531
chr15	99465298	99465726	region532
chr15	99466998	99467335	region533
chr15	99467661	99467993	region534
chr15	99472664	99472998	region535
chr15	99473324	99473653	region536
chr15	99477976	99478757	region537
chr15	99482382	99482669	region538
chr15	99486042	99486380	region539
chr15	99491693	99492031	region540
chr15	99500208	99503202	region541
chr15	99503268	99506440	region542
chr15	99506448	99507440	region543
chr15	99507443	99507791	region544
chr16	3795975	3796313	region545
chr17	7571673	7571877	region546
chr17	7572173	7573068	region547
chr17	7573808	7574141	region548
chr17	7576518	7577686	region549
chr17	7578061	7578719	region550
chr17	7579230	7580044	region551
chr17	7590592	7590925	region552
chr17	41196264	41196829	region553
chr17	41197106	41197547	region554
chr17	41197551	41197642	region555
chr17	41197645	41197888	region556
chr17	41199543	41199799	region557
chr17	41200998	41201332	region558
chr17	41202931	41203255	region559
chr17	41208933	41209252	region560
chr17	41215195	41216092	region561
chr17	41219546	41219823	region562
chr17	41222867	41223318	region563
chr17	41226266	41226604	region564
chr17	41228394	41228716	region565
chr17	41231211	41231331	region566
chr17	41234331	41234661	region567
chr17	41242831	41246939	region568
chr17	41247728	41248061	region569
chr17	41249171	41249442	region570
chr17	41251670	41252003	region571
chr17	41256111	41256359	region572
chr17	41256756	41257086	region573
chr17	41258339	41258671	region574
chr17	41267592	41267830	region575
chr17	41267842	41267926	region576
chr17	41275911	41276084	region577
chr17	41277117	41277328	region578
chr17	41277341	41277537	region579
chr17	57970396	57970735	region580
chr17	57987774	57988109	region581
chr17	57989933	57990264	region582
chr17	57991853	57992192	region583
chr17	58003692	58003770	region584
chr17	58011408	58011536	region585
chr17	58012430	58012604	region586
chr17	58013520	58013606	region587
chr17	58018115	58018199	region588
chr17	58022666	58022755	region589
chr17	58022906	58022974	region590
chr17	58023834	58023924	region591
chr17	58024173	58024425	region592
chr17	58024450	58024530	region593
chr17	58024558	58024635	region594
chr17	58024727	58024879	region595
chr17	58025050	58025130	region596
chr17	58025440	58025549	region597
chr17	58025638	58025831	region598
chr17	58026104	58026185	region599
chr17	58026615	58026830	region600
chr17	73622902	73623829	region601
chr17	73624219	73627810	region602
chr17	73645051	73645167	region603
chr17	73645168	73647408	region604
chr17	73654282	73654624	region605
chr17	73656917	73657900	region606
chr17	73658477	73659143	region607
chr17	73661022	73661343	region608
chr17	73662407	73663343	region609
chr18	25665478	25665813	region610
chr19	2428113	2428202	region611
chr19	2428264	2430967	region612
chr19	2431474	2432618	region613
chr19	2433797	2435243	region614
chr19	2438051	2438611	region615
chr19	2444293	2444625	region616
chr19	2456586	2456986	region617
chr19	4174068	4176038	region618
chr19	4176933	4177267	region619
chr19	4179015	4179345	region620
chr19	4180669	4180999	region621
chr19	4182343	4182681	region622
chr19	45854598	45855047	region623
chr19	45855364	45855983	region624
chr19	45855986	45856706	region625
chr19	45857871	45858200	region626
chr19	45858781	45859079	region627
chr19	45860402	45861081	region628
chr19	45861939	45862271	region629
chr19	45864665	45864997	region630
chr19	45866908	45868511	region631
chr19	45871769	45872520	region632
chr19	45873309	45873880	region633
chr19	57874778	57875101	region634
chr20	49163062	49163395	region635
chr21	33031882	33032218	region636
chr21	33035979	33036298	region637
chr21	33038624	33038743	region638
chr21	33038774	33038952	region639
chr21	33039452	33039785	region640
chr21	33040705	33041075	region641
chr21	33041093	33041274	region642
chr21	38567832	38568091	region643
chr22	40964211	40964547	region644
