# Supplementary material for: Analysis of somatic mutations identifies signs of selection during in vitro aging of primary dermal fibroblasts
Source: Aging Cell. 2019 Aug 5;18(6):e13010. doi: 10.1111/acel.13010 (PMC6826141; doi:10.1111/acel.13010)
Supplement: Supplementary file 3 [file ACEL-18-e13010-s003.xlsx]

## Sheet: S table 2
Supplemental table 2. Sequencing statistics for early and late passage samples processed for deep sequencing.
State	Sample	Early (E) or late (L) passage clonally expanded cells	Total # of reads (M)	# of mapped reads (M)	# of mapped unique reads (M)	% of unique reads	# of unique reads in ROI (M)	% of unique reads in ROI
Young healthy	GM01864	E	41.15	39.77	16.13	40.55	3.44	21.33
Young healthy	GM01864	L	35.19	33.55	20.11	59.93	6.77	33.65
Young healthy	GM02036	E	39.59	38.04	27.21	71.54	9.23	33.91
Young healthy	GM02036	L	38.99	36.97	25.4	68.71	7.18	28.27
Young healthy	GM02037	E	29.8	28.83	13.82	47.94	4.42	32
Young healthy	GM02037	L	28.71	27.68	17.23	62.25	6.65	38.61
Advanced age healthy	AG13077	E	42.32	41.02	27.13	66.15	8.62	31.77
Advanced age healthy	AG13077	L	39.76	38.91	23.06	59.26	7.98	34.6
Advanced age healthy	AG08433	E	32.08	31.23	19.69	63.05	7.5	38.11
Advanced age healthy	AG08433	L	29.14	28.06	21.37	76.16	7.82	36.59
Xeroderma	GM02990	E	28.11	27.4	18.51	67.57	7.86	42.47
Xeroderma	GM02990	L	28.44	27.4	10.54	38.46	3.23	30.69
Xeroderma	GM16684	E	29.91	28.91	14.27	49.35	5.85	40.99
Xeroderma	GM16684	L	30.58	29.71	17.29	58.18	6.85	39.63
Xeroderma	GM16685	E	37.68	36.89	15.24	41.32	4.9	32.15
Xeroderma	GM16685	L	40.05	39.27	25.08	63.88	10.4	41.45
HGPS	HGADFN188	E	44.27	43.41	21.8	50.22	7.89	36.17
HGPS	HGADFN188	L	37.96	37.02	23.69	63.98	9.38	39.58
HGPS	HGADFN003	E	30.64	29.62	16.51	55.76	3.1	18.78
HGPS	HGADFN003	L	29.29	28.39	14.26	50.25	4.35	30.51
HGPS	HGADFN164	E	30.29	28.71	11.29	39.33	2.7	23.87
HGPS	HGADFN164	L	31.34	30.43	20.77	68.25	9.01	43.41
