# Supplementary material for: Analysis of somatic mutations identifies signs of selection during in vitro aging of primary dermal fibroblasts
Source: Aging Cell. 2019 Aug 5;18(6):e13010. doi: 10.1111/acel.13010 (PMC6826141; doi:10.1111/acel.13010)
Supplement: Supplementary file 4 [file ACEL-18-e13010-s004.xlsx]

## Sheet: S table 3
Supplemental Table 3. Sensitivity and specificity of pipeline to detect muations assessed by mosaic DNA sequencing.
Mosaic name	Sample id of host DNA	Sample id of doped-in DNA	Host DNA input (ng)	Doped-in DNA input (ng)	% of doped-in DNA	# of homozygous sites in host where a doped variant is expected	# of homozygous sites in host where a doped variant is detected	Sensitivity (%)	# of homozygous sites in host where no doped variant is expected	# of homozygous sites in host where no doped variant is observed	Specificity (%)
			9980	20	0.2	38	37	97.3684	164	103	62.8049
			9960	40	0.4	36	11	30.5556	163	153	93.865
			9800	200	2	36	36	100	164	86	52.439
Mosaic_A	AG10579	AG07091	3992	8	0.2	38	28	73.6842	164	153	93.2927
Mosaic_B	AG10579	AG07091	3984	16	0.4	38	38	100	164	142	86.5854
