# Supplementary material for: Analysis of somatic mutations identifies signs of selection during in vitro aging of primary dermal fibroblasts
Source: Aging Cell. 2019 Aug 5;18(6):e13010. doi: 10.1111/acel.13010 (PMC6826141; doi:10.1111/acel.13010)
Supplement: Supplementary file 5 [file ACEL-18-e13010-s005.xlsx]

## Sheet: S table 4
Supplemental Table 4. DdPCR assays used to validate variants detected during deep sequecing.
Gene	Mutation	Chromosome position	Forward primer sequence	Reverse primer sequence	Probe sequence reference allele HEX_IowaBlack	Probe sequence alternative allele FAM_IowaBlack
ATM	c.*2145G>T	chr11:108238380	CTCGTATTTGGACCTTGAA	GCCATTGGCAATAAAAAGAA	TCTTATGAAGAGTTGGCATTT	TCTTATTAAGAGTTGGCATTTCT
XPA	c.673+2713T>C	chr9:100444492	CAAAGCAGGTAAATATAATCTCT	CCACAAAGAAGCTGACA	ACCTTCCCATAAAGAAGTAAAC	ACCTTCCCATAAGGAAGTAAA
ERCC8	c.*772T>A	chr5:60169670	TGTGGGTTGACACAGAC	GGCTTAAACATGAAATGCTG	AATAAAATTTCTATGTTATTGTCTC	AATAAAATTTCTAAGTTATTGTCTCC
TERT	c.2377G>A	chr5:1272305	CCTGCAGGGCAGTG	AGGAGACCAGCCCG	TCGTCATCGAGCAGGT	TCGTCATCAAGCAGGTC
SIRT1	c.430+5G>C	chr10:69644914	GCTGGCCGACAACT	GATGCGCAGTTCCG	ACCCTGCGCACCTC	CACCCTGGGCACCT
TERT	n.a.	chr5:1255344	CTTCCTAAGCCCAGATTCA	TGGCAGCAGTGCCT	AGTGTGTCAGGAGACTGA	AGTGTGGCAGGAGACT
ERCC3	c.505G>T	chr2:128047816	GTCATGGAATCTCTTACCTG	TGTACTGTCAGCTATGGAA	AAGCTGGTCTTGAAGCA	CAAGCTGTTCTTGAAGCA
BRCA2	c.6222C>T	chr13:32914714	GAAAGCAAGTTTCCATTTTAG	ATTAAATCAAATTCCTCTAACACT	CCTTAACTTTGTGTAAGGAACT	CCTTAACTTTATGTAAGGAACTTT
GTFH5	c.*446C>A	chr6:158613635	CATTATGTACGTCTCACAAA	TTTACATTGTCTTCCTCAATAG	CTGACTGGTATGCAGGTAG	CTGACTGGTATTCAGGTAGG
